# Supplementary material for: Antigen and checkpoint receptor engagement recalibrates T cell receptor signal strength
Source: Immunity. 2021 Nov 9;54(11):2481–2496.e6. doi: 10.1016/j.immuni.2021.08.020 (PMC8585507; doi:10.1016/j.immuni.2021.08.020)
Supplement: Table S5. TCR.strong and T activation scores and clinical information for patients analyzed in Riaz et al. cohort, related to Figure 7 [file mmc6.xlsx]

## Sheet: Best Overall Response
Sample	PatientID	PreOn	Paired	Cohort	SequenceRef	TCR.strong	Tactivation	BOR
Pt1_On	Pt1	On	Y	NIV3-PROG	Pt1_On_AD174047.6	2.63054	7.19559	PD
Pt1_Pre	Pt1	Pre	Y	NIV3-PROG	Pt1_Pre_AD101148.6	9.52689	18.9649	PD
Pt10_On	Pt10	On	Y	NIV3-NAIVE	Pt10_On_E9047632.6	3.4275	6.06038	SD
Pt10_Pre	Pt10	Pre	Y	NIV3-NAIVE	Pt10_Pre_E9047565.6	0.687689	2.20199	SD
Pt101_On	Pt101	On	Y	NIV3-PROG	Pt101_On_AD681975.5	32.8544	36.8766	PR
Pt101_Pre	Pt101	Pre	Y	NIV3-PROG	Pt101_Pre_AD486328.5	31.2842	31.0777	PR
Pt103_On	Pt103	On	Y	NIV3-PROG	Pt103_On_AE134059.6	1.99398	4.1964	PD
Pt103_Pre	Pt103	Pre	Y	NIV3-PROG	Pt103_Pre_AE134058.2	5.36211	4.4468	PD
Pt105_On	Pt105	On	N	NIV3-PROG	Pt105_On_AE373241.6	8.07997	16.9748	PR
Pt106_On	Pt106	On	Y	NIV3-PROG	Pt106_On_AD513626.6	2.915	4.99384	PD
Pt106_Pre	Pt106	Pre	Y	NIV3-PROG	Pt106_Pre_AD502250.5	3.54581	6.74418	PD
Pt108_On	Pt108	On	N	NIV3-PROG	Pt108_On_AE373243.6	2.16981	15.6003	SD
Pt109_On	Pt109	On	N	NIV3-PROG	Pt109_On_AE527955.5	3.18421	12.1468	PD
Pt11_On	Pt11	On	Y	NIV3-NAIVE	Pt11_On_AD314068.6	7.30819	18.2184	PD
Pt11_Pre	Pt11	Pre	Y	NIV3-NAIVE	Pt11_Pre_AD153352.6	7.00275	9.67266	PD
Pt13_On	Pt13	On	N	NIV3-NAIVE	Pt13_On_AD314067.6	8.30575	16.2934	PD
Pt16_On	Pt16	On	N	NIV3-PROG	Pt16_On_AD167378.6	0.376566	0.612673	NE
Pt17_On	Pt17	On	Y	NIV3-PROG	Pt17_On_E9261162.5	0.15325	0.482532	PD
Pt17_Pre	Pt17	Pre	Y	NIV3-PROG	Pt17_Pre_E9047563.6	0.108243	0.982613	PD
Pt18_On	Pt18	On	Y	NIV3-NAIVE	Pt18_On_E9261163.5	27.472	21.6182	PR
Pt18_Pre	Pt18	Pre	Y	NIV3-NAIVE	Pt18_Pre_E9024732.6	10.9156	24.9526	PR
Pt2_On	Pt2	On	Y	NIV3-PROG	Pt2_On_AD174046.6	5.62914	12.5427	SD
Pt2_Pre	Pt2	Pre	Y	NIV3-PROG	Pt2_Pre_AD101150.6	8.00154	14.9619	SD
Pt23_On	Pt23	On	Y	NIV3-NAIVE	Pt23_On_AD486568.8	6.94397	19.4727	NE
Pt23_Pre	Pt23	Pre	Y	NIV3-NAIVE	Pt23_Pre_AD313075.5	5.9129	11.19	NE
Pt24_Pre	Pt24	Pre	N	NIV3-NAIVE	Pt24_Pre_AD436687.5	3.351	14.1279	PD
Pt26_On	Pt26	On	Y	NIV3-PROG	Pt26_On_AD467915.5	1.46116	3.87836	SD
Pt26_Pre	Pt26	Pre	Y	NIV3-PROG	Pt26_Pre_AD467789.6	2.7794	3.5282	SD
Pt27_On	Pt27	On	Y	NIV3-NAIVE	Pt27_On_AD467934.5	3.20042	5.92462	PD
Pt27_Pre	Pt27	Pre	Y	NIV3-NAIVE	Pt27_Pre_AD453873.5	2.59897	1.56355	PD
Pt28_On	Pt28	On	Y	NIV3-NAIVE	Pt28_On_AD167375.7	7.74042	14.0301	PD
Pt28_Pre	Pt28	Pre	Y	NIV3-NAIVE	Pt28_Pre_AD297619.6	2.75981	5.54897	PD
Pt29_Pre	Pt29	Pre	N	NIV3-NAIVE	Pt29_Pre_AD497504.5	3.71882	4.68103	PD
Pt3_On	Pt3	On	Y	NIV3-NAIVE	Pt3_On_E9047638.6	6.97806	11.5862	PR
Pt3_Pre	Pt3	Pre	Y	NIV3-NAIVE	Pt3_Pre_E9024733.3	2.29086	6.4444	PR
Pt30_On	Pt30	On	Y	NIV3-NAIVE	Pt30_On_AD505620.6	19.9103	9.65751	CR
Pt30_Pre	Pt30	Pre	Y	NIV3-NAIVE	Pt30_Pre_AD497503.5	1.45859	2.54264	CR
Pt31_On	Pt31	On	Y	NIV3-NAIVE	Pt31_On_AD467932.6	7.74319	10.9821	PD
Pt31_Pre	Pt31	Pre	Y	NIV3-NAIVE	Pt31_Pre_AD453872.5	4.8315	7.25283	PD
Pt32_On	Pt32	On	N	NIV3-PROG	Pt32_On_E9414883.5	2.39382	13.5939	PD
Pt34_On	Pt34	On	Y	NIV3-PROG	Pt34_On_AD485757.6	6.24496	4.41731	PR
Pt34_Pre	Pt34	Pre	Y	NIV3-PROG	Pt34_Pre_AD466985.6	7.39046	10.5613	PR
Pt35_On	Pt35	On	N	NIV3-NAIVE	Pt35_On_AD485758.6	7.61118	21.5819	PR
Pt36_On	Pt36	On	Y	NIV3-PROG	Pt36_On_AD495182.6	4.42159	9.64159	SD
Pt36_Pre	Pt36	Pre	Y	NIV3-PROG	Pt36_Pre_AD467095.6	1.16007	2.45293	SD
Pt37_On	Pt37	On	Y	NIV3-PROG	Pt37_On_AD495183.5	7.04861	13.5034	SD
Pt37_Pre	Pt37	Pre	Y	NIV3-PROG	Pt37_Pre_AD502452.5	1.92159	3.01365	SD
Pt38_On	Pt38	On	Y	NIV3-PROG	Pt38_On_E9414881.5	0.859952	2.24195	SD
Pt38_Pre	Pt38	Pre	Y	NIV3-PROG	Pt38_Pre_E9200719.6	0.865708	2.21875	SD
Pt39_Pre	Pt39	Pre	N	NIV3-PROG	Pt39_Pre_AD485899.5	0.075499	0.602624	PD
Pt4_On	Pt4	On	Y	NIV3-NAIVE	Pt4_On_E9047643.7	15.2696	22.8248	SD
Pt4_Pre	Pt4	Pre	Y	NIV3-NAIVE	Pt4_Pre_E9021023.6	1.97157	5.17211	SD
Pt44_On	Pt44	On	Y	NIV3-NAIVE	Pt44_On_AD167376.6	4.84334	5.54794	PR
Pt44_Pre	Pt44	Pre	Y	NIV3-NAIVE	Pt44_Pre_AD467790.6	5.17864	13.7969	PR
Pt46_On	Pt46	On	Y	NIV3-PROG	Pt46_On_AD781834.6	4.04177	4.66773	PD
Pt46_Pre	Pt46	Pre	Y	NIV3-PROG	Pt46_Pre_AD467096.6	4.50942	4.86832	PD
Pt47_On	Pt47	On	Y	NIV3-PROG	Pt47_On_AD530367.6	4.9762	12.2776	PD
Pt47_Pre	Pt47	Pre	Y	NIV3-PROG	Pt47_Pre_AD506073.6	5.69997	11.4591	PD
Pt48_On	Pt48	On	Y	NIV3-PROG	Pt48_On_E9047631.6	1.13549	0.987219	CR
Pt48_Pre	Pt48	Pre	Y	NIV3-PROG	Pt48_Pre_E9047561.7	1.75158	2.58591	CR
Pt49_On	Pt49	On	Y	NIV3-PROG	Pt49_On_AD681976.5	14.2563	22.3056	PR
Pt49_Pre	Pt49	Pre	Y	NIV3-PROG	Pt49_Pre_AD667851.6	8.845	10.6408	PR
Pt5_On	Pt5	On	Y	NIV3-NAIVE	Pt5_On_E9047635.6	2.90372	18.6037	PD
Pt5_Pre	Pt5	Pre	Y	NIV3-NAIVE	Pt5_Pre_E9021022.6	6.11523	20.9691	PD
Pt52_On	Pt52	On	Y	NIV3-PROG	Pt52_On_AD530365.6	2.84512	6.69552	PD
Pt52_Pre	Pt52	Pre	Y	NIV3-PROG	Pt52_Pre_AD506075.6	2.83678	4.34598	PD
Pt58_On	Pt58	On	N	NIV3-PROG	Pt58_On_AE045812.10	7.9459	16.3174	SD
Pt59_Pre	Pt59	Pre	N	NIV3-NAIVE	Pt59_Pre_AD823915.5	7.61263	10.934	SD
Pt62_On	Pt62	On	Y	NIV3-NAIVE	Pt62_On_AD635728.5	0.765125	2.26882	PD
Pt62_Pre	Pt62	Pre	Y	NIV3-NAIVE	Pt62_Pre_AD608303.5	0.54041	1.71066	PD
Pt65_On	Pt65	On	Y	NIV3-PROG	Pt65_On_AD796996.5	7.57079	15.3687	SD
Pt65_Pre	Pt65	Pre	Y	NIV3-PROG	Pt65_Pre_AD793919.6	5.9124	13.1372	SD
Pt66_Pre	Pt66	Pre	N	NIV3-NAIVE	Pt66_Pre_AD667850.6	1.33159	2.33766	PD
Pt67_On	Pt67	On	Y	NIV3-PROG	Pt67_On_AD530366.6	1.15882	1.13048	SD
Pt67_Pre	Pt67	Pre	Y	NIV3-PROG	Pt67_Pre_AD506074.6	1.50648	1.59448	SD
Pt68_On	Pt68	On	N	NIV3-PROG	Pt68_On_AD635729.6	0.726049	4.80352	PR
Pt69_On	Pt69	On	N	NIV3-PROG	Pt69_On_AD635730.6	8.15552	6.22046	CR
Pt72_Pre	Pt72	Pre	N	NIV3-NAIVE	Pt72_Pre_AD793922.5	0.565629	1.4383	PR
Pt76_Pre	Pt76	Pre	N	NIV3-NAIVE	Pt76_Pre_AD667852.6	0.951035	1.48984	NE
Pt77_On	Pt77	On	Y	NIV3-NAIVE	Pt77_On_AD733629.8	29.3406	27.6403	SD
Pt77_Pre	Pt77	Pre	Y	NIV3-NAIVE	Pt77_Pre_AD733591.7	15.6536	33.0722	SD
Pt78_On	Pt78	On	Y	NIV3-PROG	Pt78_On_AE148748.6	2.19096	3.51687	PD
Pt78_Pre	Pt78	Pre	Y	NIV3-PROG	Pt78_Pre_AD467018.5	0.276577	0.409367	PD
Pt79_On	Pt79	On	Y	NIV3-PROG	Pt79_On_AD733628.6	2.5867	5.5184	SD
Pt79_Pre	Pt79	Pre	Y	NIV3-PROG	Pt79_Pre_AD733587.5	1.59628	3.93417	SD
Pt8_On	Pt8	On	Y	NIV3-NAIVE	Pt8_On_AD167380.7	3.00058	6.73774	PD
Pt8_Pre	Pt8	Pre	Y	NIV3-NAIVE	Pt8_Pre_AD153354.6	3.58855	7.96746	PD
Pt80_On	Pt80	On	N	NIV3-PROG	Pt80_On_AD467874.5	7.53994	11.6708	PD
Pt81_On	Pt81	On	N	NIV3-NAIVE	Pt81_On_AD681973.5	11.9913	23.8463	PD
Pt82_On	Pt82	On	Y	NIV3-PROG	Pt82_On_AD125218.6	7.22581	10.5963	SD
Pt82_Pre	Pt82	Pre	Y	NIV3-PROG	Pt82_Pre_AD823914.8	2.75518	6.13631	SD
Pt84_On	Pt84	On	Y	NIV3-NAIVE	Pt84_On_AD495199.6	0.210055	1.03755	PD
Pt84_Pre	Pt84	Pre	Y	NIV3-NAIVE	Pt84_Pre_AD486532.5	0.135154	0.741482	PD
Pt85_On	Pt85	On	Y	NIV3-PROG	Pt85_On_AE070989.10	1.00069	1.21774	PD
Pt85_Pre	Pt85	Pre	Y	NIV3-PROG	Pt85_Pre_AD486329.5	0.250017	0.462592	PD
Pt87_On	Pt87	On	N	NIV3-NAIVE	Pt87_On_AD495198.6	24.6159	35.9993	SD
Pt89_On	Pt89	On	Y	NIV3-NAIVE	Pt89_On_AE070987.5	4.4728	6.44191	SD
Pt89_Pre	Pt89	Pre	Y	NIV3-NAIVE	Pt89_Pre_AE070951.5	2.32077	3.1287	SD
Pt9_On	Pt9	On	Y	NIV3-NAIVE	Pt9_On_E9047644.7	1.45948	6.41445	PD
Pt9_Pre	Pt9	Pre	Y	NIV3-NAIVE	Pt9_Pre_E9021024.6	1.37227	6.71805	PD
Pt90_Pre	Pt90	Pre	N	NIV3-PROG	Pt90_Pre_AD467873.6	4.70578	19.7282	PD
Pt92_On	Pt92	On	Y	NIV3-PROG	Pt92_On_AE148750.5	19.4084	32.2406	SD
Pt92_Pre	Pt92	Pre	Y	NIV3-PROG	Pt92_Pre_AE134060.5	7.79936	10.2862	SD
Pt93_On	Pt93	On	N	NIV3-PROG	Pt93_On_AE070988.5	1.18228	3.83731	PD
Pt94_On	Pt94	On	Y	NIV3-NAIVE	Pt94_On_AE373242.6	3.47887	5.04679	CR
Pt94_Pre	Pt94	Pre	Y	NIV3-NAIVE	Pt94_Pre_AD732850.6	2.92383	6.42479	CR
Pt98_On	Pt98	On	Y	NIV3-PROG	Pt98_On_AE086717.6	4.52915	10.2759	SD
Pt98_Pre	Pt98	Pre	Y	NIV3-PROG	Pt98_Pre_AD733586.8	1.13072	1.96601	SD

## Sheet: PFS OS data
Sample	PatientID	Cohort	SequenceRef	TCRstrong	Tactivation	OS WK	OS Censor	PFS WK	PFS censor	TCR.strong Value	Tactivation value
Pt1_On	Pt1	NIV3-PROG	Pt1_On_AD174047.6	2.63054	7.19559	22.8571	1	7.71429	1	L	L
Pt10_On	Pt10	NIV3-NAIVE	Pt10_On_E9047632.6	3.4275	6.06038	36.5714	1	17	1	L	L
Pt101_On	Pt101	NIV3-PROG	Pt101_On_AD681975.5	32.8544	36.8766	119.143	0	87.4286	1	H	H
Pt103_On	Pt103	NIV3-PROG	Pt103_On_AE134059.6	1.99398	4.1964	69.1429	0	7.14286	1	L	L
Pt106_On	Pt106	NIV3-PROG	Pt106_On_AD513626.6	2.915	4.99384	13	1	8	1	L	L
Pt108_On	Pt108	NIV3-PROG	Pt108_On_AE373243.6	2.16981	15.6003	130.429	0	78.4286	1	L	H
Pt11_On	Pt11	NIV3-NAIVE	Pt11_On_AD314068.6	7.30819	18.2184	119.571	1	8.42857	1	H	H
Pt13_On	Pt13	NIV3-NAIVE	Pt13_On_AD314067.6	8.30575	16.2934	40	1	8.85714	1	H	H
Pt17_On	Pt17	NIV3-PROG	Pt17_On_E9261162.5	0.15325	0.482532	8.14286	1	6.85714	1	L	L
Pt18_On	Pt18	NIV3-NAIVE	Pt18_On_E9261163.5	27.472	21.6182	153.286	0	74.1429	1	H	H
Pt2_On	Pt2	NIV3-PROG	Pt2_On_AD174046.6	5.62914	12.5427	39.2857	1	16.4286	0	H	H
Pt23_On	Pt23	NIV3-NAIVE	Pt23_On_AD486568.8	6.94397	19.4727	7.42857	1	7.42857	1	H	H
Pt26_On	Pt26	NIV3-PROG	Pt26_On_AD467915.5	1.46116	3.87836	136	0	42	1	L	L
Pt27_On	Pt27	NIV3-NAIVE	Pt27_On_AD467934.5	3.20042	5.92462	67.8571	1	7.14286	1	L	L
Pt28_On	Pt28	NIV3-NAIVE	Pt28_On_AD167375.7	7.74042	14.0301	105.714	1	8.71429	1	H	H
Pt3_On	Pt3	NIV3-NAIVE	Pt3_On_E9047638.6	6.97806	11.5862	163.429	0	83.2857	1	H	H
Pt30_On	Pt30	NIV3-NAIVE	Pt30_On_AD505620.6	19.9103	9.65751	150.429	0	86.1429	1	H	H
Pt31_On	Pt31	NIV3-NAIVE	Pt31_On_AD467932.6	7.74319	10.9821	137.286	0	7.14286	1	H	H
Pt32_On	Pt32	NIV3-PROG	Pt32_On_E9414883.5	2.39382	13.5939	16.2857	0	8.14286	1	L	H
Pt34_On	Pt34	NIV3-PROG	Pt34_On_AD485757.6	6.24496	4.41731	119.143	0	119.143	0	H	L
Pt36_On	Pt36	NIV3-PROG	Pt36_On_AD495182.6	4.42159	9.64159	154.429	0	105.286	0	H	H
Pt37_On	Pt37	NIV3-PROG	Pt37_On_AD495183.5	7.04861	13.5034	92.2857	1	25.1429	1	H	H
Pt38_On	Pt38	NIV3-PROG	Pt38_On_E9414881.5	0.859952	2.24195	23.8571	1	23.8571	1	L	L
Pt4_On	Pt4	NIV3-NAIVE	Pt4_On_E9047643.7	15.2696	22.8248	90.4286	1	25	1	H	H
Pt44_On	Pt44	NIV3-NAIVE	Pt44_On_AD167376.6	4.84334	5.54794	156.143	0	80	1	H	L
Pt46_On	Pt46	NIV3-PROG	Pt46_On_AD781834.6	4.04177	4.66773	32.4286	1	7.28571	1	L	L
Pt47_On	Pt47	NIV3-PROG	Pt47_On_AD530367.6	4.9762	12.2776	102.571	1	8.14286	1	H	H
Pt48_On	Pt48	NIV3-PROG	Pt48_On_E9047631.6	1.13549	0.987219	149.429	0	149.429	0	L	L
Pt49_On	Pt49	NIV3-PROG	Pt49_On_AD681976.5	14.2563	22.3056	118.143	0	118.143	0	H	H
Pt5_On	Pt5	NIV3-NAIVE	Pt5_On_E9047635.6	2.90372	18.6037	31.7143	1	8	1	L	H
Pt52_On	Pt52	NIV3-PROG	Pt52_On_AD530365.6	2.84512	6.69552	68	1	8.14286	1	L	L
Pt58_On	Pt58	NIV3-PROG	Pt58_On_AE045812.10	7.9459	16.3174	71.2857	1	16.1429	1	H	H
Pt62_On	Pt62	NIV3-NAIVE	Pt62_On_AD635728.5	0.765125	2.26882	67.4286	1	8	1	L	L
Pt65_On	Pt65	NIV3-PROG	Pt65_On_AD796996.5	7.57079	15.3687	98.8571	0	40	0	H	H
Pt67_On	Pt67	NIV3-PROG	Pt67_On_AD530366.6	1.15882	1.13048	147.429	0	40.1429	1	L	L
Pt68_On	Pt68	NIV3-PROG	Pt68_On_AD635729.6	0.726049	4.80352	120.286	0	108.429	0	L	L
Pt77_On	Pt77	NIV3-NAIVE	Pt77_On_AD733629.8	29.3406	27.6403	67.2857	1	23.2857	1	H	H
Pt78_On	Pt78	NIV3-PROG	Pt78_On_AE148748.6	2.19096	3.51687	11.1429	1	7.14286	1	L	L
Pt79_On	Pt79	NIV3-PROG	Pt79_On_AD733628.6	2.5867	5.5184	31.1429	1	24.4286	1	L	L
Pt8_On	Pt8	NIV3-NAIVE	Pt8_On_AD167380.7	3.00058	6.73774	37	1	7.42857	1	L	L
Pt82_On	Pt82	NIV3-PROG	Pt82_On_AD125218.6	7.22581	10.5963	61.2857	1	31.4286	1	H	H
Pt84_On	Pt84	NIV3-NAIVE	Pt84_On_AD495199.6	0.210055	1.03755	21.5714	1	7.14286	1	L	L
Pt85_On	Pt85	NIV3-PROG	Pt85_On_AE070989.10	1.00069	1.21774	129.143	0	7	1	L	L
Pt87_On	Pt87	NIV3-NAIVE	Pt87_On_AD495198.6	24.6159	35.9993	139.143	0	15.4286	1	H	H
Pt89_On	Pt89	NIV3-NAIVE	Pt89_On_AE070987.5	4.4728	6.44191	120.571	1	31.2857	1	H	L
Pt9_On	Pt9	NIV3-NAIVE	Pt9_On_E9047644.7	1.45948	6.41445	13.1429	1	9.42857	1	L	L
Pt92_On	Pt92	NIV3-PROG	Pt92_On_AE148750.5	19.4084	32.2406	47.5714	1	27.1429	1	H	H
Pt93_On	Pt93	NIV3-PROG	Pt93_On_AE070988.5	1.18228	3.83731	121.286	0	7.28571	1	L	L
Pt94_On	Pt94	NIV3-NAIVE	Pt94_On_AE373242.6	3.47887	5.04679	140.143	0	104.143	0	L	L
Pt98_On	Pt98	NIV3-PROG	Pt98_On_AE086717.6	4.52915	10.2759	106.714	1	58.2857	1	H	H
