# Supplementary material for: Antigen and checkpoint receptor engagement recalibrates T cell receptor signal strength
Source: Immunity. 2021 Nov 9;54(11):2481–2496.e6. doi: 10.1016/j.immuni.2021.08.020 (PMC8585507; doi:10.1016/j.immuni.2021.08.020)
Supplement: Table S6. TCR.strong and T activation scores and clinical information for patients analyzed in Gide et al. cohort, related to Figure 7 [file mmc7.xlsx]

## Sheet: Sheet1
Sample	TCR.strong	Tactivation	Best Recist	OS (days)	OS censor	PFS (days)	PFS censor	Treatment	TCR.strong value
ipiPD1_1_EDT	0.225441	0.501448	PD	689	0	15	1	Ipilimumab + Pembrolizumab	L
ipiPD1_13_EDT	0.8003	1.2078	PR	357	1	108	1	Ipilimumab + Nivolumab	H
ipiPD1_19_EDT	0.889972	1.15256	SD	635	0	301	1	Ipilimumab + Pembrolizumab	H
ipiPD1_27_EDT	1.00688	1.82381	CR	546	0	546	0	Ipilimumab + Pembrolizumab	H
ipiPD1_33_EDT	1.36833	3.05629	PR	609	0	609	0	Ipilimumab + Pembrolizumab	H
ipiPD1_35_EDT	0.434606	1.05226	CR	627	0	627	0	Ipilimumab + Pembrolizumab	L
ipiPD1_36_EDT	2.4185	2.72774	CR	637	0	637	0	Ipilimumab + Pembrolizumab	H
ipiPD1_4_EDT	0.0965995	0.0940717	PD	129	0	39	1	Ipilimumab + Nivolumab	L
ipiPD1_9_EDT	0.146834	0.261769	PD	156	1	81	1	Ipilimumab + Pembrolizumab	L
PD1_10_EDT	0.73966	2.17786	PD	551	0	76	1	Pembrolizumab	L
PD1_13_EDT	0.145393	0.582831	PD	96	1	82	1	Pembrolizumab	L
PD1_17_EDT	0.607213	1.74687	PD	258	1	96	1	Pembrolizumab	L
PD1_25_EDT	1.29953	2.06794	PR	897	1	271	1	Nivolumab	H
PD1_29_EDT	0.149335	0.275139	SD	825	1	335	1	Pembrolizumab	L
PD1_41_EDT	2.01748	2.26617	PR	886	0	870	1	Pembrolizumab	H
PD1_47_EDT	1.2242	1.57922	PR	1174	0	1174	0	Pembrolizumab	H
PD1_48_EDT	1.83525	1.54586	PR	1189	0	1189	0	Pembrolizumab	H
PD1_8_EDT	0.051645	0.10215	PD	58	1	58	1	Nivolumab	L
